# Supplementary material for: IL23R in the Swedish, Finnish, Hungarian and Italian populations: association with IBD and psoriasis, and linkage to celiac disease
Source: BMC Med Genet. 2009 Jan 28;10:8. doi: 10.1186/1471-2350-10-8 (PMC2642807; doi:10.1186/1471-2350-10-8)
Supplement: Additional file 1 — Genotyping call rates and HWE. Genotyping success rate and quality of genotypes A) Genotyping call rates for each dataset and IL23R marker. All markers in the Swedish IBD dataset showed a call rate of over 95%, all markers in the Finnish psoriasis dataset had a call rate over 96%, and all markers in the celiac materials had a call rate of over 92%. B) Conformity to the Hardy-Weinberg equilibrium (HWE) in our datasets for each IL23R marker. Some of the markers showed borderline significant deviation (p = 0.01–0.05) from HWE (underlined), but no marker had a HWE p-value less than 0.05 in more than one dataset, so all markers were used for the association analysis. [file 1471-2350-10-8-S1.xls]

## Sheet: Sheet1
SNP	Position on chr	Alleles	Position in gene	IBD SWE	IBD FIN	PSOR FIN										IBD SWE CTRL	PSOR AFF	PSOR UNAFF
RS1004819	67442801	C/T	intron	96.7	95.7	97										99.3	97.165	96.429
RS10489629	67460937	A/G	intron	97.1	97.7	98.3										99.3	96.649	97.689
RS2201841	67466790	C/T	intron	95.9	96.7	98.7										98.6	95.103	95.588
RS11465804	67475114	G/T	intron	96.8	96.5	96.5										97.5	96.907	97.689
RS11209026	67478546	A/G	Arg381Gln	97.7	98.1	99.4										99.6	98.969	99.79
RS1343151	67491717	C/T	intron	97.2	96.4	98.7										98.9	95.876	96.008
RS10889677	67497708	A/C	Exon-3'UTR	96.9	96.7	98.6										99.3	97.681	97.059
RS11209032	67512680	A/G	intergenic	97.1	97.2	97.4										98.9	98.196	98.739
SNP	Position on chr	Alleles	Position in gene	CEL ALL					CEL HUN CASES	CEL HUN CTRL	CEL FIN CTRL	CEL FIN CASE	CEL ITA CTRL	CEL ITA CASE	HUNped UNAFF	HUNped aff	FINped unaff	FINped aff
RS1004819	67442801	C/T	intron	93.2					94.8	97.4	97.8	96.7	91.9	97.1	92.842	94.089	93.629	92.41
RS10489629	67460937	A/G	intron	95.6					97.6	98.5	98.1	97.8	96.9	99.3	96	95.074	96.122	95.545
RS2201841	67466790	C/T	intron	94					95.6	98.5	97	96.7	94.4	97.1	95.579	93.104	93.629	93.325
RS11465804	67475114	G/T	intron	95.2					97.2	98.9	95.9	96.7	91.9	92.1	96.421	96.552	98.061	96.04
RS11209026	67478546	A/G	Arg381Gln	97.3					97.6	99.3	98.9	98.4	97.5	99.3	97.895	98.03	98.061	98.515
RS1343151	67491717	C/T	intron	96.3					96.4	98.9	98.5	97.8	97.9	98.6	96.632	96.06	96.399	98.02
RS10889677	67497708	A/C	Exon-3'UTR	95.2					97.6	98.1	97.8	97.3	96.9	96.4	94.1053	96.224	94.46	96.205
RS11209032	67512680	A/G	intergenic	92.3					96.4	97	97.4	97.3	95.5	97.8	93.474	88.178	92.521	91.585
					SWE IBD Cases
					MARKER	MAF	CALLRATE
	PSOR HWE				RS1004819	0.312354	0.964045									IBD FIN CTRL	IBD FIN CASES	IBD SWE CTRL
RS1004819	0.807				RS10489629	0.407986	0.970787									0.4373	0.60625	0.493
RS10489629	0.549				RS1061170	0.388502	0.967416									0.8991	0.0587553	0.979
RS2201841	0.315				RS10889677	0.326542	0.965169									0.6732	0.86	0.842
RS11465804	0.096				RS11209026	0.020737	0.975281									0.12935	0.13585	0.447
RS11209026	0.377				RS11209032	0.363109	0.968539									1	0.24885	0.453
RS1343151	0.88				RS11465804	0.018519	0.970787									0.04695	0.4843	0.88
RS10889677	0.308				RS1343151	0.273727	0.970787									0.303775	0.8716	0.995
RS11209032	0.052				RS2201841	0.328638	0.957303									0.4654	0.70915	0.61
											CEL ALL CTRL	CEL ALL CASES	CEL HUN CASES	CEL ITA CTRL	CEL ITA CASE	CEL HUN CTRL	CEL FIN CTRL	CEL FIN CASE
RS1004819											0.0835115	0.350725	0.149	0.767	0.342	0.053	0.002	0.039
RS10489629											0.416983	0.58885	0.559	0.589	0.195	0.177	0.945	0.592
RS2201841											0.0969182	0.150525	0.133	0.752	0.427	0.042	0.041	0.25
RS11465804											0.27585	1	0.574	0.024	0.921	0.093	0.776	0.849
RS11209026											0.178	0.6402	0.529	0.023	0.993	0.179	0.442	0.673
RS1343151											0.252912	0.67235	0.937	0.405	0.986	0.546	0.031	0.091
RS10889677											0.0977423	0.279225	0.209	0.792	0.964	0.045	0.034	0.128
RS11209032											0.0565563	0.309775	0.229	0.662	0.978	0.224	0.458	0.996

## Sheet: Sheet2
Additional file 1 - Genotyping call rates and HWE
A Genotyping call rate for each dataset and marker
SNP	Position on chr	Alleles	Position in gene	IBD SWE	PSOR FIN	CEL ALL
rs1004819	67442801	C/T	intron	96.7	97	93.2
rs10489629	67460937	A/G	intron	97.1	98.3	95.6
rs2201841	67466790	C/T	intron	95.9	98.7	94
rs11465804	67475114	G/T	intron	96.8	96.5	95.2
rs11209026	67478546	A/G	Arg381Gln	97.7	99.4	97.3
rs1343151	67491717	C/T	intron	97.2	98.7	96.3
rs10889677	67497708	A/C	Exon-3'UTR	96.9	98.6	95.2
rs11209032	67512680	A/G	intergenic	97.1	97.4	92.3
B Hardy-Weinberg equilibrium for each dataset and marker
SNP	IBD SWE CTRL	CEL ALL CTRL	CEL HUN CTRL	CEL ITA CTRL
rs1004819	0.493	0.0835115	0.053	0.767
rs10489629	0.979	0.416983	0.177	0.589
rs2201841	0.842	0.0969182	0.042	0.752
rs11465804	0.447	0.27585	0.093	0.024
rs11209026	0.453	0.178	0.179	0.023
rs1343151	0.88	0.252912	0.546	0.405
rs10889677	0.995	0.0977423	0.045	0.792
rs11209032	0.61	0.0565563	0.224	0.662
SNP	IBD SWE CASES	CEL ALL CASES	CEL HUN CASES	CEL ITA CASE	CEL FIN CASE
rs1004819	0.963	0.350725	0.149	0.342	0.039
rs10489629	0.012	0.58885	0.559	0.195	0.592
rs2201841	0.874	0.150525	0.133	0.427	0.25
rs11465804	0.1878	1	0.574	0.921	0.849
rs11209026	0.294	0.6402	0.529	0.993	0.673
rs1343151	0.249	0.67235	0.937	0.986	0.091
rs10889677	0.577	0.279225	0.209	0.964	0.128
rs11209032	0.493	0.309775	0.229	0.978	0.996
