# Supplementary material for: IL23R in the Swedish, Finnish, Hungarian and Italian populations: association with IBD and psoriasis, and linkage to celiac disease
Source: BMC Med Genet. 2009 Jan 28;10:8. doi: 10.1186/1471-2350-10-8 (PMC2642807; doi:10.1186/1471-2350-10-8)
Supplement: Additional file 3 — Supplementary single-marker association results. Association to single markers in the IL23R region. The table shows the sample size of each dataset, the genotype counts and frequency of both SNP alleles in cases and controls in each marker, as well as p-values, odds ratios (OR) and the 95% confidence intervals for the odds-ratios (CI). Association to inflammatory bowel disease (IBD), psoriasis (PSOR) and celiac disease (CEL) in cohorts from Sweden (SWE), Finland (FIN), Hungary (HUN) and Italy (ITA). Statistically significant p-values (p < 0.05) are highlighted in bold; p-values lower than 10-3 are highlighted in bold and underlined. [file 1471-2350-10-8-S3.xls]

## Sheet: Sheet1
	Additional file 3 - IL23R marker association
			rs1004819							rs10489629							rs2201841							rs11465804							rs11209026							rs1343151							rs10889677
		N (cases/controls)	T:C cases	T:C controls	T freq cases	T freq controls	p-value	OR	95% CI	C:T cases	C:T controls	C freq cases	C freq controls	p-value	OR	95% CI	C:T cases	C:T controls	C freq cases	C freq controls	p-value	OR	95% CI	G:T cases	G:T controls	G freq cases	G freq controls	p-value	OR	95% CI	A:G cases	A:G controls	A freq cases	A freq controls	p-value	OR	95% CI	C:T cases	C:T controls	C freq cases	C freq controls	p-value	OR	95% CI	A:C cases	A:C controls	A freq cases	A freq controls	p-value
A	SWE IBD [UC&CD]	773/280	470, 1038	137, 419	0.312	0.246	0.0038	1.38	1.11-1.73	623, 877	267, 289	0.413	0.48	0.0059	0.76	0.63-0.92	493, 1005	157, 395	0.329	0.284	0.054			29, 1485	24, 522	0.019	0.044	0.0017	0.42	0.25-0.74	30, 1488	24, 532	0.02	0.043	0.003	0.45	0.26-0.77	1091, 417	370, 184	0.723	0.668	0.014	1.3	1.06-1.61	492, 1012	160, 396	0.327	0.288	0.088
	SWE IBD UC	461/280	274, 618	137, 419	0.307	0.246	0.013	1.36	1.07-1.72	355, 537	267, 289	0.398	0.48	0.002	0.72	0.58-0.89	297, 589	157, 395	0.335	0.284	0.044	1.27	1.01-1.60	16, 884	24, 522	0.018	0.044	0.003	0.39	0.21-0.75	17, 883	24, 532	0.019	0.043	0.007	0.43	0.23-0.80	651, 241	370, 184	0.73	0.668	0.012	1.34	1.07-1.69	299, 593	160, 396	0.335	0.288	0.059
	SWE IBD CD	337/280	213, 457	137, 419	0.318	0.246	0.0058	1.43	1.11-1.84	285, 387	267, 289	0.424	0.48	0.049	0.8	0.64-0.99	212, 452	157, 395	0.319	0.284	0.188			14, 654	24, 522	0.021	0.044	0.022	0.47	0.24-0.91	15, 657	24, 532	0.022	0.043	0.038	0.51	0.26-0.97	484, 186	370, 184	0.722	0.668	0.039	1.29	1.01-1.65	209, 457	160, 396	0.314	0.288	0.323
B	HUN CEL	610/269	378, 784	157, 369	0.325	0.298	0.2727			505, 679	232, 298	0.427	0.438	0.6647			385, 777	165, 363	0.331	0.312	0.4439			45, 1137	27, 503	0.038	0.051	0.2199			56, 1144	30, 502	0.047	0.056	0.3901			845, 343	387, 145	0.711	0.727	0.4919			394, 796	163, 367	0.331	0.308	0.3353
	FIN CEL	460/287	198, 664	140, 422	0.23	0.249	0.4			349, 537	221, 351	0.394	0.386	0.7732			226, 638	160, 408	0.262	0.282	0.4013			19, 853	13, 551	0.022	0.023	0.8744			34, 858	18, 554	0.038	0.031	0.5025			723, 169	469, 93	0.811	0.835	0.2466			238, 650	162, 408	0.268	0.284	0.4989
	ITA CEL	138/194	85, 185	118, 246	0.315	0.324	0.8027			127, 149	161, 221	0.46	0.421	0.3237			87, 183	132, 240	0.322	0.355	0.3895			12, 244	19, 343	0.047	0.052	0.7529			21, 255	27, 357	0.076	0.07	0.7781			179, 95	259, 125	0.653	0.674	0.57			87, 181	138, 244	0.325	0.361	0.3339
	ALL CEL	1208/750	661, 1633	415, 1037	0.288	0.286	0.878			981, 1365	614, 870	0.418	0.414	0.787			698, 1598	457, 1011	0.304	0.311	0.636			76, 2234	59, 1397	0.033	0.041	0.221			111, 2257	75, 1413	0.047	0.05	0.619			1747, 607	1115, 363	0.742	0.754	0.396			719, 1627	463, 1019	0.306	0.312	0.699
C	FIN PSOR	250/287	124, 364	140, 422	0.254	0.249	0.8526			209, 283	221, 351	0.425	0.386	0.2028			146, 348	160, 408	0.296	0.282	0.619			6, 486	13, 551	0.012	0.023	0.1856			11, 483	18, 554	0.022	0.031	0.3571			409, 85	469, 93	0.828	0.835	0.7755			142, 346	162, 408	0.291	0.284	0.8082
[truncated: 9 more columns]
