# Supplementary material for: IL23R in the Swedish, Finnish, Hungarian and Italian populations: association with IBD and psoriasis, and linkage to celiac disease
Source: BMC Med Genet. 2009 Jan 28;10:8. doi: 10.1186/1471-2350-10-8 (PMC2642807; doi:10.1186/1471-2350-10-8)
Supplement: Additional file 4 — Haplotype association of IL23R to IBD and celiac disease. Association of IL23R haplotypes to inflammatory bowel disease (IBD), psoriasis (PSOR) and celiac disease (CEL) in cohorts from Sweden (SWE), Finland (FIN), Hungary (HUN) and Italy (ITA). Association to ulcerative colitis [UC] and Crohn's disease [CD] in the Swedish IBD material (A); to celiac disease in the Finnish, Hungarian and Italian populations (B); and to psoriasis in the Finnish population (C). OR refers to odds ratios, 95% CI to the OR 95% confidence interval. Statistically significant p-values (p < 0.05) are highlighted in bold. [file 1471-2350-10-8-S4.xls]

## Sheet: Sheet1
Additional file 4 - Haplotype association of IL23R to IBD and celiac disease
		TTCTGCAA			CTTTGCCG		CCTTGTCG		CCTTGCCG		CCTTGCCA		CTCTGCAA			CCTGATCG			TTCTGCAG			CTTTGCCA		CCTTGTCA		TTTTGCCA
		p-value	OR	95% CI	p-value	OR	p-value	OR	p-value	OR	p-value	OR	p-value	OR	95% CI	p-value	OR	95% CI	p-value	OR	95% CI	p-value	OR	p-value	OR	p-value	OR
A	SWE IBD [UC&CD]	0.009	1.38	1.09-1.75	0.3891		0.3681		0.8919		0.1		0.3045			0.0014	0.41	0.23-0.72	0.7286			0.2326		0.4659		0.1735
	SWE IBD UC	0.0249	1.34	1.04-1.74	0.2393		0.3239		0.5972		0.2501		0.6777			0.0027	0.37	0.19-0.72	0.4366			0.2501		0.5177		0.3377
	SWE IBD CD	0.0091	1.43	1.09-1.87	0.4818		0.4139		0.3635		0.0822		0.0256	0.52	0.28-0.95	0.0232	0.46	0.23-0.91	0.6912					0.5238		0.0832
B	HUN CEL	0.7566			0.6251		0.248		0.1194				0.4142			0.3774			0.0295	1.96	1.07-3.62	0.7464				0.248
	FIN CEL	0.4203			0.9063		0.6288		0.7141		0.6588		0.4913			0.6115			0.4873			0.7541
	ITA CEL	0.5724			0.8079		0.6184		0.4283				0.1928			0.9947			0.7867			0.8612		0.5324
	ALL CEL	0.526			0.8791		0.2974		0.638		0.5112		0.8178			0.4546			0.4056			0.7718
C	FIN PSOR	0.8338			0.1465		0.8233		0.151		0.8904		0.8016			0.3134			0.6631			0.5119
